# Supplementary material for: Combining analytical epidemiology and genomic surveillance to identify risk factors associated with the spread of antimicrobial resistance in Salmonella enterica subsp. enterica serovar Heidelberg
Source: Microb Genom. 2022 Nov 23;8(11):mgen000891. doi: 10.1099/mgen.0.000891 (PMC9836098; doi:10.1099/mgen.0.000891)
Supplement: Supplementary material 1 [file mgen-8-891-s001.xlsx]

## Sheet: SummaryTable
Table S1: Summary of S. Heidelberg isolates used as part of study. In-silico AMR predictions derived from querying genome assemblies using the StarAMR tool as described in the methods. In-silico plasmid predictions performed using the MOB-suite software (see methods). Predicted plasmid mobilities: C=conjugative; M=mobilisable; N=non-mobile; .=not found.
							In-silico Plasmid Prediction
Isolate ID	Source	Production_Stage	Estab Cluster	cgMLST Cluster	In-silico AMR Prediction	Biosample ID	CoIRNAI	IncA/C2	IncX1	IncFIB	IncFII	IncFIIA	IncH	IncI1	IncI2	IncN	IncP	IncX4	IncY	IncQ1
SA20135954	Chicken	Abattoir	46	27	fosA7	SAMN29015836	M	.	N	.	.	.	.	.	.	.	.	.	.	.
SA20133596	Chicken	Abattoir	46	30	fosA7	SAMN29015803	M	.	C	.	.	.	.	C	.	.	.	.	.	.
SA20141298	Chicken	Abattoir	47	4	fosA7	SAMN29015959	MN	.	C	.	.	.	.	.	.	.	.	.	.	.
SA20135946	Chicken	Abattoir	47	4	fosA7	SAMN29015819	MN	.	C	.	.	.	.	.	.	.	.	.	.	.
SA20140221	Chicken	Abattoir	47	18	fosA7	SAMN29015917	.	.	C	.	.	.	.	.	.	.	.	.	.	.
SA20133588	Chicken	Abattoir	47	18	fosA7	SAMN29015794	M	.	C	.	.	.	.	.	.	.	.	.	.	.
SA20133095	Chicken	Abattoir	47	18	fosA7, blaCMY-2	SAMN29015750	.	.	C	.	.	.	.	C	.	.	.	.	.	.
SA20133589	Chicken	Abattoir	47	18	fosA7	SAMN29015795	M	.	C	.	.	.	.	C	.	.	.	.	.	.
SA20136092	Chicken	Abattoir	47	18	aph(3'')-Ib, aph(6)-Id, sitABCD, tet(B), blaCMY-2	SAMN29015876	.	.	M	C	CN	CN	.	M	.	.	.	.	.	.
SA20133099	Chicken	Abattoir	47	46	aph(3'')-Ib, aph(6)-Id, sitABCD, tet(B), blaCMY-2	SAMN29015754	.	.	M	C	C	C	.	M	.	.	.	.	.	.
SA20133097	Chicken	Abattoir	47	46	aph(3'')-Ib, aph(6)-Id, sitABCD, tet(B), blaCMY-2	SAMN29015751	.	.	M	C	C	C	.	M	N	.	.	.	.	.
SA20135951	Chicken	Abattoir	48	13	fosA7	SAMN29015832	M	.	C	.	.	.	.	.	.	.	.	.	.	.
SA20141145	Chicken	Abattoir	49	18	fosA7	SAMN29015957	.	.	C	.	.	.	.	.	.	.	.	.	.	.
SA20141500	Chicken	Abattoir	49	18	fosA7	SAMN29015965	M	.	C	.	.	.	.	.	.	.	.	.	.	.
SA20141499	Chicken	Abattoir	49	18	fosA7	SAMN29015964	N	.	C	.	.	.	.	.	.	.	.	.	.	.
SA20133582	Chicken	Abattoir	49	18	fosA7	SAMN29015782	M	.	C	.	.	.	.	.	.	.	.	.	.	.
SA20142988	Chicken	Abattoir	164	18	fosA7, aac(3)-VIa, ant(3'')-Ia, sul1	SAMN29015748	.	.	C	.	.	.	.	C	.	.	.	.	.	.
SA20130091	Chicken	Diagnostic	101	18	fosA7	SAMN29015604	M	.	C	.	.	.	.	.	.	.	.	.	.	.
SA20130090	Chicken	Diagnostic	101	18	fosA7	SAMN29015603	M	.	C	.	.	.	.	.	.	.	.	.	.	.
SA20130087	Chicken	Diagnostic	101	18	fosA7	SAMN29015605	N	.	C	.	.	.	.	.	.	.	.	.	.	.
SA20131043	Chicken	Diagnostic	125	1	fosA7	SAMN29015662	M	.	C	.	.	.	.	.	.	.	.	.	.	.
SA20131280	Chicken	Diagnostic	133	1	fosA7	SAMN29015689	M	.	C	.	.	.	.	.	.	.	.	.	.	.
SA20131450	Chicken	Diagnostic	138	18	fosA7	SAMN29015695	M	.	C	.	.	.	.	.	.	.	.	.	.	.
SA20131452	Chicken	Diagnostic	138	18	fosA7	SAMN29015696	M	.	C	.	.	.	.	.	.	.	.	.	.	.
SA20131606	Chicken	Diagnostic	145	4	fosA7	SAMN29015707	MN	.	C	.	.	.	.	.	.	.	.	.	.	.
SA20131603	Chicken	Diagnostic	145	18	fosA7	SAMN29015705	.	.	C	.	.	.	.	.	.	.	.	.	.	.
SA20131674	Chicken	Diagnostic	148	18	fosA7	SAMN29015709	.	.	C	.	.	.	.	.	.	.	.	.	.	.
SA20131804	Chicken	Diagnostic	151	4	fosA7	SAMN29015712	M	.	C	.	.	.	.	.	.	.	.	.	.	.
SA20132026	Chicken	Diagnostic	156	4	fosA7, blaCMY-2	SAMN29015725	M	.	C	.	.	.	.	C	.	.	.	.	.	.
SA20132027	Chicken	Diagnostic	156	18	fosA7, aac(3)-VIa, ant(3'')-Ia, sul1	SAMN29015726	.	.	C	.	.	.	.	C	.	.	.	.	.	.
SA20132524	Chicken	Diagnostic	167	4	fosA7	SAMN29015759	MN	.	C	.	.	.	.	.	.	.	.	.	.	.
SA20132522	Chicken	Diagnostic	167	4	fosA7, blaCMY-2	SAMN29015760	M	.	C	.	.	.	.	C	.	.	.	.	.	.
SA20132748	Chicken	Diagnostic	172	17	fosA7	SAMN29015779	M	.	C	.	.	.	.	.	.	.	.	.	.	.
SA20132876	Chicken	Diagnostic	176	4	fosA7	SAMN29015783	M	.	C	.	.	.	.	.	.	.	.	.	.	.
SA20132880	Chicken	Diagnostic	176	4	fosA7, blaCMY-2	SAMN29015784	M	.	C	.	.	.	.	C	.	.	.	C	.	.
SA20132875	Chicken	Diagnostic	176	17	fosA7	SAMN29015785	M	.	C	.	.	.	.	.	.	.	.	.	.	.
SA20133136	Chicken	Diagnostic	185	4	fosA7	SAMN29015805	M	.	C	.	.	.	.	.	.	.	.	.	.	.
SA20133364	Chicken	Diagnostic	191	39	fosA7	SAMN29015816	N	.	.	.	.	.	.	.	.	.	.	.	.	.
SA20133542	Chicken	Diagnostic	198	17	fosA7	SAMN29015827	M	.	C	.	.	.	.	.	.	.	.	.	.	.
SA20140463	Chicken	Farm	1	13	fosA7	SAMN29015898	M	.	C	.	.	.	.	.	.	.	.	.	.	.
SA20140473	Chicken	Farm	2	5	fosA7, blaCMY-2	SAMN29015940	M	.	C	.	.	.	.	C	.	.	.	.	.	.
SA20140472	Chicken	Farm	2	27	fosA7, blaCMY-2	SAMN29015939	M	.	C	.	.	.	.	C	.	.	.	.	.	.
SA20140471	Chicken	Farm	2	27	fosA7, blaCMY-2	SAMN29015944	M	.	C	.	.	.	.	C	.	N	.	.	.	.
SA20140474	Chicken	Farm	2	31	fosA7, blaCMY-2	SAMN29015941	M	.	C	.	.	.	.	C	.	.	.	.	.	.
SA20133757	Chicken	Farm	3	4	fosA7	SAMN29015792	M	.	C	.	.	.	.	.	.	.	.	.	.	.
SA20133756	Chicken	Farm	3	4	fosA7	SAMN29015791	M	.	C	.	.	.	.	.	.	.	.	.	.	.
SA20133755	Chicken	Farm	3	4	fosA7	SAMN29015790	MN	.	C	.	.	.	.	M	.	.	.	.	.	.
SA20133754	Chicken	Farm	3	4	fosA7, ant(3'')-Ia, sul1, tet(A)	SAMN29015793	MN	.	C	.	.	.	.	C	.	.	.	.	.	.
SA20136062	Chicken	Farm	4	13	blaCMY-2	SAMN29015859	.	.	M	.	.	.	.	M	.	.	.	.	.	.
SA20136063	Chicken	Farm	4	18	aph(3'')-Ib, aph(6)-Id, sitABCD, tet(B), blaCMY-2	SAMN29015860	.	.	M	C	C	C	.	M	.	.	.	.	.	.
SA20136036	Chicken	Farm	5	18	fosA7	SAMN29015820	.	.	C	.	.	.	.	.	.	.	.	.	.	.
SA20136038	Chicken	Farm	5	18	fosA7	SAMN29015822	M	.	C	.	.	.	.	.	.	.	.	.	.	.
SA20136037	Chicken	Farm	5	18	fosA7	SAMN29015821	N	.	C	.	.	.	.	.	.	.	.	.	.	.
SA20136035	Chicken	Farm	5	18	fosA7	SAMN29015823	.	.	C	.	.	.	.	.	.	.	.	.	.	.
SA20133073	Chicken	Farm	6	4	fosA7	SAMN29015720	M	.	C	.	.	.	.	.	.	.	.	.	.	.
SA20133072	Chicken	Farm	6	18	fosA7	SAMN29015721	.	.	C	.	.	.	.	.	.	.	.	.	.	.
SA20133083	Chicken	Farm	7	18	fosA7	SAMN29015744	.	.	C	.	.	.	.	.	.	.	.	.	.	.
SA20133081	Chicken	Farm	7	18	fosA7	SAMN29015742	.	.	N	.	.	.	.	.	.	.	.	.	.	.
SA20133082	Chicken	Farm	7	18	fosA7	SAMN29015743	M	.	C	.	.	.	.	.	.	.	.	.	.	.
SA20133080	Chicken	Farm	7	18	fosA7	SAMN29015745	.	.	C	.	.	.	.	.	.	.	.	.	.	.
SA20131223	Chicken	Farm	10	4	fosA7	SAMN29015633	M	.	C	.	.	.	.	.	.	.	.	.	.	.
SA20140465	Chicken	Farm	28	18	fosA7	SAMN29015902	.	.	C	.	.	.	.	.	.	.	.	.	.	.
SA20140467	Chicken	Farm	28	18	fosA7	SAMN29015904	N	.	C	.	.	.	.	.	.	.	.	.	.	.
SA20140464	Chicken	Farm	28	22	fosA7, blaCMY-2	SAMN29015905	MN	.	C	.	.	.	.	C	.	.	.	.	.	.
SA20140466	Chicken	Farm	28	27	fosA7, blaCMY-2	SAMN29015903	M	.	N	.	.	.	.	C	.	.	.	.	.	.
SA20136054	Chicken	Farm	32	4	aph(6)-Id, sitABCD, tet(B), blaCMY-2	SAMN29015846	.	.	M	C	C	C	.	M	.	.	.	.	.	.
SA20136053	Chicken	Farm	32	47	fosA7	SAMN29015845	.	.	C	.	.	.	.	.	.	.	.	.	.	.
SA20136050	Chicken	Farm	33	4	fosA7	SAMN29015844	M	.	C	.	.	.	.	.	.	.	.	.	.	.
SA20136047	Chicken	Farm	33	37	fosA7	SAMN29015847	M	.	C	.	.	.	.	.	.	.	.	.	.	.
SA20136046	Chicken	Farm	34	52	fosA7	SAMN29015835	M	.	.	.	.	.	.	.	.	.	.	.	.	.
SA20135472	Chicken	Farm	35	4	fosA7	SAMN29015881	M	.	C	.	.	.	.	.	.	.	.	.	.	.
SA20135471	Chicken	Farm	35	4	fosA7	SAMN29015880	M	.	C	.	.	.	.	.	.	.	.	.	.	.
SA20135470	Chicken	Farm	35	4	fosA7	SAMN29015879	M	.	N	.	.	.	.	.	.	.	.	.	.	.
SA20135469	Chicken	Farm	35	4	fosA7	SAMN29015878	M	.	C	.	.	.	.	.	.	.	.	.	.	.
SA20133285	Chicken	Farm	36	4	fosA7	SAMN29015768	M	.	C	.	.	.	.	.	.	.	.	.	.	.
SA20135388	Chicken	Farm	36	18	fosA7	SAMN29015840	.	.	C	.	.	.	.	.	.	.	.	.	.	.
SA20135386	Chicken	Farm	36	18	fosA7	SAMN29015838	.	.	C	.	.	.	.	.	.	.	.	.	.	.
SA20135389	Chicken	Farm	36	18	fosA7	SAMN29015841	M	.	C	.	.	.	.	.	.	.	.	.	.	.
SA20135387	Chicken	Farm	36	18	fosA7	SAMN29015839	M	.	C	.	.	.	.	.	.	.	.	.	.	.
SA20133286	Chicken	Farm	36	27	fosA7	SAMN29015769	M	.	C	.	.	.	.	.	.	.	.	.	.	.
SA20140525	Chicken	Farm	37	27	fosA7	SAMN29015896	M	.	C	.	.	.	.	.	.	.	.	.	.	.
SA20133289	Chicken	Farm	38	27	fosA7	SAMN29015776	M	.	C	.	.	.	.	.	.	.	.	.	.	.
SA20140495	Chicken	Farm	39	18	fosA7, blaCMY-2	SAMN29015894	M	.	C	.	.	.	.	C	.	.	.	.	.	.
SA20140493	Chicken	Farm	39	18	fosA7, blaCMY-2	SAMN29015893	M	.	C	.	.	.	.	C	.	.	.	.	.	.
SA20140496	Chicken	Farm	39	35	fosA7, blaCMY-2	SAMN29015895	M	.	C	.	.	.	.	C	.	C	.	.	.	.
SA20135410	Chicken	Farm	40	4	blaCMY-2	SAMN29015869	.	.	M	.	.	.	.	M	.	.	.	.	.	.
SA20135473	Chicken	Farm	41	17	fosA7	SAMN29015886	M	.	C	.	.	.	.	.	.	.	.	.	.	.
SA20133273	Chicken	Farm	42	18	fosA7, aadA1, aadA2, cmlA1, dfrA12, sul3	SAMN29015773	.	.	C	.	.	.	.	C	.	.	.	.	.	.
SA20133272	Chicken	Farm	42	18	fosA7, aadA1, tet(A), aadA2, cmlA1, dfrA12, sul3	SAMN29015772	M	.	N	.	.	.	.	C	.	.	.	.	.	.
SA20133271	Chicken	Farm	42	18	fosA7	SAMN29015771	M	.	C	.	.	.	.	C	.	.	.	.	.	.
SA20133270	Chicken	Farm	42	34	fosA7	SAMN29015770	M	.	C	.	.	.	.	.	.	.	.	.	.	.
SA20135404	Chicken	Farm	43	18	fosA7	SAMN29015868	.	.	C	.	.	.	.	.	.	.	.	.	.	.
SA20135403	Chicken	Farm	43	18	fosA7	SAMN29015867	M	.	C	.	.	.	.	.	.	.	.	.	.	.
SA20140992	Chicken	Farm	44	18	fosA7	SAMN29015933	.	.	C	.	.	.	.	.	.	.	.	.	.	.
SA20140991	Chicken	Farm	44	18	fosA7	SAMN29015932	.	.	C	.	.	.	.	.	.	.	.	.	.	.
SA20140990	Chicken	Farm	44	18	fosA7	SAMN29015931	.	.	C	.	.	.	.	.	.	.	.	.	.	.
SA20141001	Chicken	Farm	45	18	fosA7, aph(3'')-Ib, aph(6)-Id, sul2, dfrA8, blaTEM-1B	SAMN29015938	M	.	C	.	.	.	.	C	.	.	.	.	.	C
SA20130220	Chicken	Farm	107	4	fosA7, blaCMY-2	SAMN29015615	MN	.	C	.	.	.	.	C	.	.	.	.	.	.
SA20130218	Chicken	Farm	107	4	fosA7, blaCMY-2	SAMN29015613	M	.	C	.	.	.	.	C	.	.	.	.	.	.
SA20130221	Chicken	Farm	107	4	fosA7, blaCMY-2	SAMN29015616	M	.	C	.	.	N	.	C	.	.	.	.	.	.
SA20130219	Chicken	Farm	107	9	fosA7, blaCMY-2	SAMN29015614	M	.	C	.	.	.	.	C	.	.	.	.	.	.
SA20130383	Chicken	Farm	110	4	fosA7	SAMN29015620	M	.	C	.	.	.	.	.	.	.	.	.	.	.
SA20135861	Chicken	Farm	113	4	fosA7, blaCMY-2	SAMN29015625	M	.	C	.	.	.	.	C	.	.	.	.	.	.
SA20135867	Chicken	Farm	114	4	fosA7, blaCMY-2	SAMN29015626	M	.	C	.	.	.	.	C	.	.	.	.	.	.
SA20135886	Chicken	Farm	116	22	fosA7, aph(6)-Id, sul2, dfrA14, blaCMY-2	SAMN29015635	MN	.	C	.	.	.	.	C	.	.	.	.	.	.
SA20130618	Chicken	Farm	117	4	fosA7, blaCMY-2	SAMN29015637	M	.	C	.	.	.	.	C	.	.	.	C	.	.
SA20130620	Chicken	Farm	117	25	fosA7, blaCMY-2	SAMN29015639	M	.	C	.	.	.	.	C	.	.	.	.	.	.
SA20130619	Chicken	Farm	117	25	fosA7, blaCMY-2	SAMN29015638	M	.	C	.	.	.	.	C	.	.	.	.	.	.
SA20140792	Chicken	Farm	121	4	fosA7, blaCMY-2	SAMN29015647	M	.	C	.	.	.	.	C	.	.	.	.	.	.
SA20130742	Chicken	Farm	122	4	fosA7	SAMN29015651	M	.	C	.	.	.	.	.	.	.	.	.	.	.
SA20130741	Chicken	Farm	122	4	fosA7	SAMN29015650	M	.	C	.	.	.	.	.	.	.	.	.	.	.
SA20130738	Chicken	Farm	122	4	fosA7, blaCMY-2	SAMN29015649	M	.	C	.	.	.	.	C	.	.	.	.	.	.
SA20130737	Chicken	Farm	122	4	fosA7, blaCMY-2	SAMN29015648	M	.	C	.	.	.	.	C	.	.	.	.	.	.
SA20131170	Chicken	Farm	128	7	fosA7, blaCMY-2	SAMN29015672	M	.	C	.	.	.	.	C	.	.	.	.	.	.
SA20131168	Chicken	Farm	128	7	fosA7, blaCMY-2	SAMN29015670	M	.	C	.	.	.	.	C	.	.	.	.	.	.
SA20131169	Chicken	Farm	128	7	fosA7, aac(3)-VIa, sul1, aadA1, aph(3'')-Ib, aph(6)-Id, floR, sul2, tet(A), blaCMY-2	SAMN29015671	M	C	C	.	.	.	.	C	.	.	.	.	.	.
SA20141998	Chicken	Farm	132	4	fosA7, blaCMY-2	SAMN29015678	M	.	C	.	.	.	.	C	.	.	.	.	.	.
SA20142439	Chicken	Farm	158	22	fosA7, blaCMY-2	SAMN29015728	N	.	C	.	.	.	.	C	.	.	.	.	.	.
SA20142512	Chicken	Farm	159	18	fosA7, aadA1, aadA2, cmlA1, dfrA12, sul3	SAMN29015733	M	.	C	.	.	.	.	C	.	.	.	.	.	.
SA20132752	Chicken	Farm	173	4	fosA7	SAMN29015777	M	.	C	.	.	.	.	.	.	.	.	C	.	.
SA20143108	Chicken	Farm	178	18	fosA7, blaCMY-2	SAMN29015789	.	.	C	.	.	.	.	C	.	.	.	.	.	.
SA20132974	Chicken	Farm	183	4	fosA7	SAMN29015798	M	.	C	.	.	.	.	.	.	.	.	.	.	.
SA20132973	Chicken	Farm	183	25	fosA7	SAMN29015797	.	.	C	.	.	.	.	.	.	.	.	.	.	.
SA20133201	Chicken	Farm	188	4	fosA7, blaCMY-2	SAMN29015809	M	.	C	.	.	.	.	C	.	.	.	.	.	.
SA20133200	Chicken	Farm	188	4	fosA7, blaCMY-2	SAMN29015808	M	.	C	.	.	.	.	C	.	.	.	.	.	.
SA20133199	Chicken	Farm	188	4	fosA7, blaCMY-2	SAMN29015807	M	.	C	.	.	.	.	C	.	.	.	.	.	.
SA20133203	Chicken	Farm	188	6	fosA7, blaCMY-2	SAMN29015811	M	.	C	.	.	.	.	C	.	.	.	.	.	.
SA20133202	Chicken	Farm	188	6	fosA7, blaCMY-2	SAMN29015810	M	.	C	.	.	.	.	C	.	.	.	.	.	.
SA20143453	Chicken	Farm	195	4	fosA7, blaCMY-2	SAMN29015818	M	.	C	.	.	.	.	C	.	.	.	.	.	.
SA20133783	Chicken	Farm	207	4	fosA7	SAMN29015851	M	.	C	.	.	.	.	.	.	.	.	.	.	.
SA20133782	Chicken	Farm	207	4	fosA7	SAMN29015850	MN	.	C	.	.	.	.	.	.	.	.	.	.	.
SA20133957	Chicken	Farm	210	4	fosA7	SAMN29015862	M	.	C	.	.	.	.	.	.	.	.	.	.	.
SA20134135	Chicken	Farm	217	4	fosA7	SAMN29015872	MN	.	C	.	.	.	.	.	.	.	.	.	.	.
SA20134421	Chicken	Farm	224	4	fosA7	SAMN29015887	MN	.	C	.	.	.	.	.	.	.	.	.	.	.
SA20135309	Chicken	Farm	237	4	fosA7	SAMN29015935	MN	.	C	.	.	.	.	.	.	.	.	.	.	.
SA20135303	Chicken	Farm	237	25	fosA7	SAMN29015936	N	.	C	.	.	.	.	.	.	.	.	.	.	.
SA20135541	Chicken	Farm	240	25	fosA7	SAMN29015951	.	.	C	.	.	.	.	.	.	.	.	.	.	.
SA20130051	Chicken	Hatchery	264	1	fosA7	SAMN29015588	M	.	C	.	.	.	.	.	.	.	.	.	.	.
SA20130062	Chicken	Hatchery	264	1	fosA7, aac(3)-VIa, ant(3'')-Ia, sul1	SAMN29015590	MN	.	C	.	.	.	.	C	.	.	.	.	.	.
SA20130068	Chicken	Hatchery	264	4	fosA7, blaCMY-2	SAMN29015592	M	.	C	.	.	.	.	C	.	.	.	.	.	.
SA20130066	Chicken	Hatchery	264	8	fosA7, blaCMY-2	SAMN29015591	MN	.	C	.	.	.	.	C	.	.	.	.	.	.
SA20130055	Chicken	Hatchery	264	16	fosA7	SAMN29015589	M	.	C	.	.	.	.	.	.	.	.	.	.	.
SA20130071	Chicken	Hatchery	264	18	fosA7, blaCMY-2	SAMN29015594	.	.	C	.	.	.	.	C	.	.	.	.	.	.
SA20130079	Chicken	Hatchery	264	18	fosA7, blaCMY-2	SAMN29015600	M	.	C	.	.	.	.	C	.	.	.	.	.	.
SA20130073	Chicken	Hatchery	264	18	fosA7, blaCMY-2	SAMN29015596	M	.	C	.	.	.	.	C	.	.	.	.	.	.
SA20130072	Chicken	Hatchery	264	18	fosA7, blaCMY-2	SAMN29015595	M	.	C	.	.	.	.	C	.	.	.	.	.	.
SA20130070	Chicken	Hatchery	264	18	fosA7, blaCMY-2	SAMN29015593	M	.	C	.	.	.	.	C	.	.	.	.	.	.
SA20130049	Chicken	Hatchery	264	18	fosA7	SAMN29015602	M	.	N	.	.	.	.	.	.	.	.	.	.	.
SA20130048	Chicken	Hatchery	264	18	fosA7	SAMN29015601	M	.	C	.	.	.	.	.	.	.	.	.	.	.
SA20130078	Chicken	Hatchery	264	20	fosA7, blaCMY-2	SAMN29015599	M	.	C	.	.	.	.	C	.	.	.	.	.	.
SA20130077	Chicken	Hatchery	264	20	fosA7, blaCMY-2	SAMN29015598	M	.	C	.	.	.	.	C	.	.	.	.	.	.
SA20130076	Chicken	Hatchery	264	20	fosA7, blaCMY-2	SAMN29015597	M	.	C	.	.	.	.	C	.	.	.	.	.	.
SA20130559	Chicken	Hatchery	268	18	fosA7	SAMN29015628	.	.	C	.	.	.	.	.	.	.	.	.	.	.
SA20130560	Chicken	Hatchery	268	18	fosA7	SAMN29015629	M	.	C	.	.	.	.	.	.	.	.	.	.	.
SA20130558	Chicken	Hatchery	268	20	fosA7, blaCMY-2	SAMN29015627	.	.	C	.	.	.	.	C	.	.	.	.	.	.
SA20131175	Chicken	Hatchery	273	18	fosA7, blaCMY-2	SAMN29015673	.	.	C	.	.	.	.	C	.	.	.	.	.	.
SA20131293	Chicken	Hatchery	275	20	fosA7, blaCMY-2	SAMN29015688	.	.	C	.	.	.	.	C	.	.	.	.	.	.
SA20131213	Chicken	Hatchery	275	20	fosA7, blaCMY-2	SAMN29015687	.	.	C	.	.	.	.	C	.	.	.	.	.	.
SA20131454	Chicken	Hatchery	277	18	fosA7	SAMN29015694	.	.	C	.	.	.	.	.	.	.	.	.	.	.
SA20131524	Chicken	Hatchery	279	18	fosA7	SAMN29015706	.	.	C	.	.	.	.	.	.	.	.	.	.	.
SA20131892	Chicken	Hatchery	282	18	fosA7	SAMN29015716	.	.	C	.	.	.	.	.	.	.	.	.	.	.
SA20132214	Chicken	Hatchery	285	16	fosA7	SAMN29015739	.	.	C	.	.	.	.	.	.	.	.	.	.	.
SA20132534	Chicken	Hatchery	288	4	fosA7	SAMN29015756	.	.	C	.	.	.	.	.	.	.	.	.	.	.
SA20132533	Chicken	Hatchery	288	4	fosA7	SAMN29015755	.	.	C	.	.	.	.	.	.	.	.	.	.	.
SA20132535	Chicken	Hatchery	288	4	fosA7	SAMN29015757	M	.	C	.	.	.	.	.	.	.	.	.	.	.
SA20132538	Chicken	Hatchery	288	4	fosA7, blaCMY-2	SAMN29015758	M	.	N	.	.	.	.	C	.	.	.	.	.	.
SA20132629	Chicken	Hatchery	290	25	fosA7, aac(3)-VIa, ant(3'')-Ia, sul1	SAMN29015763	M	.	C	.	.	.	.	C	.	.	.	.	.	.
SA20132753	Chicken	Hatchery	292	4	fosA7	SAMN29015778	MN	.	C	.	.	.	.	.	.	.	.	.	.	.
SA20133142	Chicken	Hatchery	296	4	fosA7, blaCMY-2	SAMN29015804	M	.	C	.	.	.	.	C	.	.	.	.	.	.
SA20133195	Chicken	Hatchery	298	20	fosA7, blaCMY-2	SAMN29015814	.	.	C	.	.	.	.	C	.	.	.	.	.	.
SA20133194	Chicken	Hatchery	298	20	fosA7, blaCMY-2	SAMN29015813	.	.	C	.	.	.	.	C	.	.	.	.	.	.
SA20133192	Chicken	Hatchery	298	20	fosA7, blaCMY-2	SAMN29015812	N	.	C	.	.	.	.	C	.	.	.	.	.	.
SA20133724	Chicken	Hatchery	302	4	fosA7	SAMN29015837	MN	.	C	.	.	.	.	.	.	.	.	.	.	.
SA20133947	Chicken	Hatchery	305	4	fosA7	SAMN29015863	M	.	C	.	.	.	.	.	.	.	.	.	.	.
SA20134138	Chicken	Hatchery	307	20	fosA7, blaCMY-2	SAMN29015874	MN	.	C	.	.	.	.	.	.	.	.	.	.	.
SA20134128	Chicken	Hatchery	307	20	fosA7, blaCMY-2	SAMN29015873	.	.	C	.	.	.	.	C	.	.	.	.	.	.
SA20134344	Chicken	Hatchery	310	4	fosA7, aph(3')-Ia, blaCMY-2, blaTEM-1B	SAMN29015883	M	.	C	.	.	.	.	C	.	.	.	.	.	.
SA20134544	Chicken	Hatchery	314	4	fosA7, blaCMY-2	SAMN29015900	M	.	C	.	.	.	.	C	.	.	.	.	.	.
SA20134791	Chicken	Hatchery	317	10	fosA7, aph(3'')-Ib, aph(6)-Id, sul2, tet(M), blaTEM-214	SAMN29015921	.	C	C	.	.	.	.	.	.	.	.	.	.	.
SA20134787	Chicken	Hatchery	317	18	fosA7	SAMN29015920	M	.	C	.	.	.	.	.	.	.	.	.	.	.
SA20135454	Chicken	Hatchery	319	4	fosA7	SAMN29015946	M	.	C	.	.	.	.	.	.	.	.	.	.	.
SA20135453	Chicken	Hatchery	319	4	fosA7	SAMN29015945	M	.	C	.	.	.	.	.	.	.	.	.	.	.
SA20136156	Chicken	Hatchery	320	20	fosA7, blaCMY-2	SAMN29015968	.	.	C	.	.	.	.	C	.	.	.	.	.	.
SA20136153	Chicken	Hatchery	320	20	fosA7, blaCMY-2	SAMN29015967	.	.	C	.	.	.	.	C	.	.	.	.	.	.
SA20136152	Chicken	Hatchery	320	20	fosA7, blaCMY-2	SAMN29015966	.	.	C	.	.	.	.	C	.	.	.	.	.	.
SA20136158	Chicken	Hatchery	320	20	fosA7, blaCMY-2	SAMN29015970	M	.	C	.	.	.	.	C	.	.	.	.	.	.
SA20136157	Chicken	Hatchery	320	20	fosA7, blaCMY-2	SAMN29015969	M	.	C	.	.	.	.	C	.	.	.	.	.	.
SA20140272	Chicken	Retail	8	18	fosA7, blaCMY-2	SAMN29015953	N	.	C	.	.	.	.	C	.	.	.	.	.	.
SA20135136	Chicken	Retail	8	27	fosA7, blaCMY-2	SAMN29015775	M	.	C	.	.	.	.	C	.	.	.	.	.	.
SA20135110	Chicken	Retail	9	39	fosA7, blaCMY-2	SAMN29015746	MN	.	.	.	.	.	.	C	.	.	.	.	.	.
SA20131727	Chicken	Retail	11	43	fosA7	SAMN29015685	M	.	.	.	.	.	.	.	.	.	.	.	.	.
SA20131728	Chicken	Retail	11	43	fosA7	SAMN29015686	M	.	.	.	.	.	.	.	.	.	.	.	.	.
SA20131725	Chicken	Retail	12	4	fosA7	SAMN29015684	M	.	C	.	.	.	.	.	.	.	.	.	.	.
SA20131701	Chicken	Retail	13	22	fosA7	SAMN29015661	.	.	C	.	.	.	.	.	.	.	.	.	.	.
SA20140267	Chicken	Retail	14	14	fosA7	SAMN29015958	M	.	C	.	.	.	.	.	.	.	.	.	.	.
SA20140279	Chicken	Retail	15	27	fosA7	SAMN29015960	M	.	C	.	.	.	.	.	.	.	.	.	.	.
SA20135131	Chicken	Retail	15	27	fosA7	SAMN29015762	M	.	C	.	.	.	.	.	.	.	.	.	.	.
SA20140010	Chicken	Retail	16	26	fosA7, blaCMY-2	SAMN29015908	M	.	C	.	.	.	.	C	.	.	.	.	.	.
SA20131722	Chicken	Retail	17	48	fosA7	SAMN29015668	.	.	C	.	.	.	.	.	.	.	.	.	.	.
SA20140021	Chicken	Retail	18	27	fosA7	SAMN29015909	M	.	C	.	.	.	.	.	.	.	.	.	.	.
SA20140024	Chicken	Retail	19	18	fosA7	SAMN29015911	.	.	C	.	.	.	.	.	.	.	.	.	.	.
SA20140023	Chicken	Retail	19	27	fosA7	SAMN29015910	M	.	C	.	.	.	.	.	.	.	.	.	.	.
SA20131732	Chicken	Retail	20	23	fosA7, blaCMY-2	SAMN29015636	M	.	C	.	.	.	.	C	.	.	.	.	.	.
SA20140031	Chicken	Retail	21	44	fosA7	SAMN29015924	M	.	.	.	.	.	.	.	.	.	.	.	.	.
SA20140039	Chicken	Retail	22	40	fosA7	SAMN29015943	M	.	.	.	.	.	.	.	.	.	.	.	.	.
SA20140265	Chicken	Retail	23	27	fosA7	SAMN29015954	M	.	C	.	.	.	.	.	.	.	.	.	.	.
SA20140012	Chicken	Retail	24	4	fosA7, aph(3'')-Ib, aph(6)-Id, blaCMY-2	SAMN29015922	MN	.	C	.	.	.	.	C	.	.	.	.	.	.
SA20140030	Chicken	Retail	24	18	fosA7, blaCMY-2	SAMN29015923	.	.	C	.	.	.	.	C	.	.	.	.	.	.
SA20140032	Chicken	Retail	25	18	fosA7, blaCMY-2	SAMN29015925	.	.	C	.	.	.	.	C	.	.	.	.	.	.
SA20140038	Chicken	Retail	26	30	fosA7, aadA1, aph(3'')-Ib, aph(6)-Id, tet(B), sul3, dfrA15	SAMN29015942	M	.	.	.	.	.	.	.	.	.	.	.	.	.
SA20140028	Chicken	Retail	27	34	fosA7	SAMN29015918	M	.	C	.	.	.	.	.	.	.	.	.	.	.
SA20140264	Chicken	Retail	28	13	fosA7	SAMN29015952	M	.	C	.	.	.	.	.	.	.	.	.	.	.
SA20132932	Chicken	Retail	29	24	fosA7	SAMN29015711	M	.	C	.	.	.	.	.	.	.	.	C	.	.
SA20140008	Chicken	Retail	30	3	fosA7, blaTEM-1B	SAMN29015899	N	.	C	.	.	.	.	.	.	.	.	.	.	.
SA20140025	Chicken	Retail	31	27	fosA7	SAMN29015919	MN	.	C	.	.	.	.	.	.	.	.	.	.	.
SA20140243	Chicken	Retail	32	4	fosA7	SAMN29015947	M	.	C	.	.	.	.	.	.	.	.	.	.	.
SA20135121	Chicken	Retail	32	27	fosA7, blaCMY-2	SAMN29015738	M	.	C	.	.	.	.	C	.	.	.	.	.	.
SA20133630	Chicken	Retail	51	28	fosA7, blaCMY-2	SAMN29015800	M	.	C	.	.	.	.	C	.	.	.	.	.	.
SA20135481	Chicken	Retail	52	27	fosA7	SAMN29015858	M	.	C	.	.	.	.	.	.	.	.	.	.	.
SA20132685	Chicken	Retail	53	18	fosA7, blaCMY-2	SAMN29015735	M	.	C	.	.	.	.	C	.	.	.	.	.	.
SA20132643	Chicken	Retail	56	42	fosA7, aadA1, sul2, tet(A), dfrA1, blaTEM-1B	SAMN29015714	.	.	.	.	.	.	.	C	N	.	.	.	.	.
SA20131504	Chicken	Retail	58	4	fosA7	SAMN29015666	M	.	C	.	.	.	.	.	.	.	.	.	.	.
SA20135267	Chicken	Retail	59	4	fosA7	SAMN29015834	M	.	C	.	.	.	.	.	.	.	.	.	.	.
SA20132092	Chicken	Retail	60	15	fosA7, blaCMY-2	SAMN29015703	M	.	C	.	.	.	.	C	.	.	.	.	.	.
SA20132091	Chicken	Retail	61	27	fosA7, blaCMY-2	SAMN29015700	M	.	C	.	.	.	.	C	.	.	.	.	.	.
SA20135493	Chicken	Retail	62	27	fosA7	SAMN29015870	M	.	C	.	.	.	.	.	.	.	.	.	.	.
SA20141083	Chicken	Retail	64	36	fosA7, blaCMY-2	SAMN29015948	M	.	C	.	.	.	.	C	.	.	.	.	.	.
SA20135252	Chicken	Retail	65	4	fosA7, ant(3'')-Ia, sul1, blaTEM-1A	SAMN29015825	M	.	C	.	.	.	.	C	.	.	.	.	.	.
SA20131254	Chicken	Retail	66	4	fosA7, aph(3'')-Ib, aph(6)-Id	SAMN29015646	M	.	C	.	.	.	.	C	.	.	.	.	.	.
SA20132086	Chicken	Retail	67	27	fosA7	SAMN29015692	M	.	C	.	.	.	.	.	.	.	.	.	.	.
SA20131268	Chicken	Retail	68	34	fosA7	SAMN29015660	M	.	C	.	.	.	.	.	.	.	.	.	.	.
SA20132662	Chicken	Retail	70	13	fosA7, blaCMY-2	SAMN29015729	M	.	C	.	.	.	.	C	.	.	.	.	.	.
SA20135480	Chicken	Retail	71	27	fosA7	SAMN29015857	M	.	C	.	.	.	.	.	.	.	.	.	.	.
SA20132664	Chicken	Retail	72	18	fosA7	SAMN29015731	.	.	C	.	.	.	.	.	.	.	.	.	.	.
SA20132682	Chicken	Retail	73	18	fosA7, blaCMY-2	SAMN29015734	N	.	C	.	.	.	.	C	.	.	.	.	.	.
SA20141098	Chicken	Retail	74	43	fosA7	SAMN29015955	M	.	.	.	.	.	.	.	.	.	.	.	.	.
SA20131787	Chicken	Retail	75	13	fosA7	SAMN29015681	M	.	C	.	.	.	.	.	.	.	.	.	.	.
SA20141102	Chicken	Retail	76	43	fosA7	SAMN29015956	M	.	.	.	.	.	.	.	.	.	.	.	.	.
SA20135263	Chicken	Retail	78	4	fosA7, ant(3'')-Ia, sul1, blaTEM-1A	SAMN29015831	M	.	C	.	.	.	.	C	.	.	.	.	.	.
SA20133085	Chicken	Retail	79	4	fosA7	SAMN29015752	M	.	C	.	.	.	.	.	.	.	.	.	.	.
SA20131783	Chicken	Retail	80	27	fosA7	SAMN29015679	.	.	C	.	.	.	.	.	.	.	.	.	.	.
SA20131784	Chicken	Retail	81	34	fosA7	SAMN29015680	.	.	C	.	.	.	.	.	.	.	.	.	.	.
SA20141110	Chicken	Retail	82	18	fosA7	SAMN29015961	.	.	C	.	.	.	.	.	.	.	.	.	.	.
SA20133604	Chicken	Retail	83	4	fosA7	SAMN29015781	MN	.	C	.	.	.	.	.	.	.	.	.	.	.
SA20132642	Chicken	Retail	84	49	fosA7, ant(3'')-Ia, tet(A), aac(3)-IId, blaTEM-1B	SAMN29015713	M	.	C	.	.	.	.	C	.	.	.	.	.	.
SA20131503	Chicken	Retail	85	18	fosA7	SAMN29015664	M	.	C	.	.	.	.	.	.	.	.	.	.	.
SA20135266	Chicken	Retail	87	4	fosA7, aac(3)-VIa, ant(3'')-Ia, sul1, blaTEM-1A	SAMN29015833	M	.	C	.	.	.	.	C	.	.	.	.	.	.
SA20140969	Chicken	Retail	88	19	fosA7	SAMN29015934	M	.	C	.	.	.	.	.	.	.	.	.	.	.
SA20141536	Chicken	Retail	88	27	fosA7, blaCMY-2	SAMN29015973	M	.	C	.	.	.	.	C	.	.	.	.	.	.
SA20133257	Chicken	Retail	89	4	fosA7, blaCMY-2	SAMN29015774	M	.	C	.	.	.	.	C	.	.	.	.	.	.
SA20135255	Chicken	Retail	90	4	fosA7	SAMN29015826	M	.	C	.	.	.	.	.	.	.	.	.	.	.
SA20141111	Chicken	Retail	91	4	fosA7	SAMN29015962	M	.	C	.	.	.	.	.	.	.	.	.	.	.
SA20135478	Chicken	Retail	94	4	fosA7	SAMN29015856	M	.	C	.	.	.	.	.	.	.	.	.	.	.
SA20135777	Chicken	Retail	96	27	fosA7, aac(3)-VIa, ant(3'')-Ia, sul1	SAMN29015906	M	.	C	.	.	.	.	C	.	.	.	.	.	.
SA20135778	Chicken	Retail	97	18	fosA7	SAMN29015907	M	.	C	.	.	.	.	.	.	.	.	.	.	.
SA20131240	Chicken	Retail	98	22	fosA7	SAMN29015634	.	.	C	.	.	.	.	.	.	.	.	.	.	.
SA20131505	Chicken	Retail	99	4	fosA7, blaCMY-2	SAMN29015667	M	.	C	.	.	.	.	C	.	.	.	.	.	.
SA20132665	Chicken	Retail	100	18	fosA7	SAMN29015730	M	.	C	.	.	.	.	.	.	.	.	.	.	.
SA20135336	Chicken	Retail	105	18	fosA7, blaCMY-2	SAMN29015612	.	.	C	.	.	.	.	C	.	.	.	.	.	.
SA20141327	Chicken	Retail	112	4	fosA7, blaCMY-2	SAMN29015624	.	.	N	.	.	.	.	C	.	.	.	.	.	.
SA20140780	Chicken	Retail	119	18	fosA7, blaCMY-2	SAMN29015645	M	.	C	.	.	.	.	C	.	.	.	.	.	.
SA20131617	Chicken	Retail	127	27	fosA7, blaCMY-2	SAMN29015665	M	.	C	.	.	.	.	C	.	.	.	.	.	.
SA20142027	Chicken	Retail	129	18	fosA7, blaCMY-2	SAMN29015669	M	.	C	.	.	.	.	C	.	.	.	.	.	.
SA20142019	Chicken	Retail	140	4	fosA7, blaCMY-2	SAMN29015693	M	.	C	.	.	.	.	C	.	.	.	C	.	.
SA20132098	Chicken	Retail	143	13	fosA7	SAMN29015702	M	.	C	.	.	.	.	.	.	.	.	.	.	.
SA20132097	Chicken	Retail	143	45	fosA7	SAMN29015701	.	.	C	.	.	.	.	.	.	.	.	.	.	.
SA20132100	Chicken	Retail	144	27	fosA7, tet(A)	SAMN29015704	M	.	C	.	.	.	.	C	.	.	.	.	.	.
SA20132414	Chicken	Retail	155	4	fosA7	SAMN29015722	M	.	N	.	.	.	.	.	.	.	.	.	.	.
SA20132415	Chicken	Retail	155	18	fosA7	SAMN29015723	.	.	C	.	.	.	.	.	.	.	.	.	.	.
SA20142977	Chicken	Retail	165	21	fosA7, blaCMY-2	SAMN29015747	M	.	.	.	.	.	.	C	.	.	.	.	.	.
SA20143123	Chicken	Retail	181	27	fosA7, blaCMY-2	SAMN29015796	M	.	C	.	.	.	.	C	.	.	.	.	.	.
SA20134733	Chicken	Retail	197	18	fosA7	SAMN29015824	M	.	C	.	.	.	.	.	.	.	.	.	.	.
SA20143472	Chicken	Retail	202	4	fosA7, ant(3'')-Ia, sul1, blaTEM-1A	SAMN29015830	M	.	C	.	.	.	.	C	.	.	.	.	.	.
SA20134743	Chicken	Retail	206	18	fosA7	SAMN29015849	.	.	C	.	.	.	.	.	.	.	.	.	.	.
SA20134742	Chicken	Retail	206	18	fosA7	SAMN29015848	MN	.	C	.	.	.	.	.	.	.	.	.	.	.
SA20143795	Chicken	Retail	211	18	fosA7	SAMN29015861	N	.	C	.	.	.	.	.	.	.	.	.	.	.
SA20146300	Chicken	Retail	221	27	fosA7, blaCMY-2	SAMN29015882	M	.	C	.	.	.	.	C	.	.	.	.	.	.
SA20146570	Chicken	Retail	236	4	fosA7, blaCMY-2	SAMN29015930	M	.	C	.	.	.	.	C	.	.	.	.	.	.
SA20141860	Chicken	Retail	244	27	fosA7	SAMN29015963	M	.	C	.	.	.	.	.	.	.	.	.	.	.
13-0248	Human	Human	106	52	fosA7, blaCMY-2	SAMN29016004	MN	.	.	.	.	.	.	C	.	.	.	C	.	.
13-0238	Human	Human	109	2	fosA7, blaCMY-2	SAMN29016005	M	.	C	.	.	.	.	C	.	.	.	.	.	.
13-0735	Human	Human	120	4	fosA7, blaCMY-2	SAMN29016006	M	.	C	.	.	.	.	C	.	.	.	.	.	.
13-6638	Human	Human	124	33	fosA7, blaCMY-2	SAMN29016007	M	.	C	.	.	.	.	C	.	.	.	.	.	.
13-1093	Human	Human	131	4	fosA7, blaCMY-2	SAMN29016008	M	.	C	.	.	.	.	C	.	.	.	.	.	.
13-1365	Human	Human	136	20	fosA7, blaCMY-2	SAMN29016009	M	.	C	.	.	.	.	C	.	.	.	.	.	.
13-1516	Human	Human	137	4	fosA7, blaCMY-2	SAMN29016010	M	.	C	.	.	.	.	C	.	.	.	.	.	.
13-1802	Human	Human	150	22	fosA7, blaCMY-2	SAMN29016011	MN	.	C	.	.	.	.	C	.	.	.	.	.	.
13-1929	Human	Human	152	22	fosA7, blaCMY-2	SAMN29016012	MN	.	C	.	.	.	.	C	.	.	.	.	.	.
13-2396	Human	Human	163	4	fosA7, blaCMY-2	SAMN29016013	M	.	C	.	.	.	.	C	.	.	.	.	.	.
13-3580	Human	Human	179	4	fosA7, blaCMY-2	SAMN29016017	M	.	C	.	.	.	.	C	.	.	.	.	.	.
13-3214	Human	Human	182	22	fosA7, blaCMY-2	SAMN29016021	MN	.	C	.	.	.	.	C	.	.	.	.	.	.
13-3693	Human	Human	193	4	fosA7, blaCMY-2	SAMN29016025	M	.	C	.	.	.	.	C	.	.	.	.	.	.
13-3694	Human	Human	194	29	fosA7, blaCMY-2	SAMN29016026	M	.	C	.	.	.	.	C	.	.	.	.	.	.
13-3793	Human	Human	196	4	fosA7, blaCMY-2	SAMN29016027	M	.	C	.	.	.	.	C	.	.	.	C	.	.
13-3790	Human	Human	200	4	fosA7, blaCMY-2	SAMN29016028	M	.	C	.	.	.	.	C	.	.	.	C	.	.
13-3838	Human	Human	201	12	fosA7, blaCMY-2	SAMN29016029	M	.	C	.	.	.	.	C	.	.	.	.	.	.
13-4012	Human	Human	205	43	fosA7, blaCMY-2	SAMN29016030	M	.	.	.	.	.	.	C	.	.	.	.	N	.
13-4489	Human	Human	214	4	fosA7, blaCMY-2	SAMN29016031	M	.	C	.	.	.	.	C	.	.	.	.	.	.
13-4483	Human	Human	216	27	fosA7, blaCMY-2	SAMN29016034	M	.	C	.	.	.	.	C	.	.	.	.	.	.
13-5377	Human	Human	226	4	fosA7, blaCMY-2	SAMN29016037	M	.	C	.	.	.	.	C	.	.	.	.	.	.
13-5679	Human	Human	227	18	fosA7, blaCMY-2	SAMN29016038	.	.	C	.	.	.	.	C	.	.	.	.	.	.
13-5678	Human	Human	229	4	fosA7, blaCMY-2	SAMN29016039	M	.	C	.	.	.	.	C	.	.	.	.	.	.
13-5872	Human	Human	230	4	fosA7, blaCMY-2	SAMN29016040	M	.	C	.	.	.	.	C	.	.	.	.	.	.
13-6992	Human	Human	241	41	fosA7, blaCMY-2	SAMN29016041	M	.	.	.	.	.	.	C	.	C	.	.	.	.
13-6994	Human	Human	242	4	fosA7, blaCMY-2	SAMN29016042	M	.	C	.	.	.	.	C	.	.	.	C	.	.
13-6991	Human	Human	243	4	fosA7, blaCMY-2	SAMN29016043	M	.	C	.	.	.	.	C	.	.	.	.	.	.
13-7410	Human	Human	245	18	fosA7, blaCMY-2	SAMN29016044	M	.	C	.	.	.	.	.	.	.	.	.	.	.
13-7501	Human	Human	248	4	fosA7, blaCMY-2	SAMN29016045	M	.	C	.	.	.	.	C	.	.	.	.	.	.
14-0065	Human	Human	249	27	fosA7, blaCMY-2	SAMN29016046	M	.	C	.	.	.	.	C	.	.	.	.	.	.
14-0070	Human	Human	250	4	fosA7, blaCMY-2	SAMN29016047	N	.	C	.	.	.	.	C	.	.	.	.	.	.
13-2858	Human	Human	251	12	fosA7, blaCMY-2	SAMN29016014	M	.	C	.	.	.	.	C	.	.	.	.	.	.
13-3021	Human	Human	252	27	fosA7, blaCMY-2	SAMN29016015	M	.	C	.	.	.	.	C	.	.	.	.	.	.
13-3692	Human	Human	253	18	fosA7, blaCMY-2	SAMN29016024	M	.	C	.	.	.	.	C	.	.	.	.	.	.
13-5375	Human	Human	254	4	fosA7, blaCMY-2	SAMN29016035	M	.	C	.	.	.	.	C	.	.	.	.	.	.
13-3022	Human	Human	255	11	fosA7, blaCMY-2	SAMN29016016	M	.	C	.	.	.	.	C	.	.	.	.	.	.
13-3089	Human	Human	256	22	fosA7, blaCMY-2	SAMN29016018	MN	.	C	.	.	.	.	C	.	.	.	.	.	.
13-3208	Human	Human	257	27	fosA7, blaCMY-2	SAMN29016019	M	.	C	.	.	.	.	C	.	.	.	.	.	.
13-3690	Human	Human	258	27	fosA7, blaCMY-2	SAMN29016022	M	.	C	.	.	.	.	C	.	.	.	.	.	.
13-3691	Human	Human	259	4	fosA7, blaCMY-2	SAMN29016023	M	.	C	.	.	.	.	C	.	.	.	.	.	.
13-5376	Human	Human	260	4	fosA7, blaCMY-2	SAMN29016036	M	.	C	.	.	.	.	C	.	.	.	.	.	.
13-3216	Human	Human	261	43	fosA7, blaCMY-2	SAMN29016020	M	.	.	.	.	.	.	C	.	.	.	.	.	.
13-4494	Human	Human	262	27	fosA7, blaCMY-2	SAMN29016032	M	.	C	.	.	.	.	C	.	.	.	.	.	.
13-4495	Human	Human	263	32	fosA7, blaCMY-2	SAMN29016033	M	.	C	.	C	.	.	C	.	.	.	.	.	.
SA20133950	Turkey	Abattoir	212	4	fosA7	SAMN29015866	M	.	C	.	.	.	.	.	.	.	.	.	.	.
SA20130094	Turkey	Diagnostic	103	51	fosA7, aac(3)-VIa, sul1, aac(6')-Ib-cr, aac(6')-Ib3, aadA1, mcr-9	SAMN29015611	MN	.	.	.	.	.	.	.	.	.	C	.	.	.
SA20131447	Turkey	Diagnostic	141	49	fosA7, ant(3'')-Ia, tet(A), aac(3)-IId, blaTEM-1B	SAMN29015699	M	.	C	.	.	.	.	C	.	.	.	.	.	.
SA20132262	Turkey	Diagnostic	161	49	fosA7, ant(3'')-Ia, tet(A), aac(3)-IId, blaTEM-1B	SAMN29015741	M	.	C	.	.	.	.	C	.	.	.	.	.	.
SA20133857	Turkey	Diagnostic	208	1	fosA7, aac(3)-VIa, ant(3'')-Ia, sul1, tet(A)	SAMN29015855	M	.	C	.	.	.	.	C	.	.	.	.	.	.
SA20131180	Turkey	Farm	130	1	fosA7	SAMN29015674	M	.	C	.	.	.	.	.	.	.	.	.	.	.
SA20134678	Turkey	Farm	233	1	fosA7	SAMN29015916	.	.	C	.	.	.	.	C	.	.	.	.	.	.
SA20136151	Turkey	Farm	247	50	fosA7, aac(3)-VIa, sul1, aac(6')-Ib-cr, aac(6')-Ib3, aadA1, mcr-9, grdA	SAMN29015972	MN	.	.	.	.	.	C	.	.	.	C	.	.	.
SA20136150	Turkey	Farm	247	50	fosA7, aac(3)-VIa, sul1, aac(6')-Ib-cr, aac(6')-Ib3, aadA1, mcr-9, grdA	SAMN29015971	MN	.	.	.	.	.	C	.	.	.	C	.	.	.
SA20130053	Turkey	Hatchery	265	1	fosA7	SAMN29015607	.	.	C	.	.	.	.	.	.	.	.	.	.	.
SA20130054	Turkey	Hatchery	265	1	fosA7, blaCMY-2	SAMN29015608	.	.	C	.	.	.	.	C	.	.	.	.	.	.
SA20130052	Turkey	Hatchery	265	1	fosA7	SAMN29015606	M	.	C	.	.	.	.	.	.	.	.	.	.	.
SA20130061	Turkey	Hatchery	265	4	fosA7	SAMN29015610	MN	.	C	.	.	.	.	.	.	.	.	.	.	.
SA20130060	Turkey	Hatchery	265	4	fosA7	SAMN29015609	M	.	C	.	.	.	.	.	.	.	.	.	.	.
SA20130212	Turkey	Hatchery	266	1	fosA7	SAMN29015618	.	.	N	.	.	.	.	.	.	.	.	.	.	.
SA20130211	Turkey	Hatchery	266	1	fosA7	SAMN29015617	.	.	C	.	.	.	.	.	.	.	.	.	.	.
SA20130213	Turkey	Hatchery	266	1	fosA7, blaCMY-2	SAMN29015619	M	.	C	.	.	.	.	C	.	.	.	.	.	.
SA20130366	Turkey	Hatchery	267	1	fosA7	SAMN29015621	M	.	C	.	.	.	.	.	.	.	.	.	.	.
SA20130381	Turkey	Hatchery	267	4	fosA7	SAMN29015623	M	.	C	.	.	.	.	.	.	.	.	.	.	.
SA20130380	Turkey	Hatchery	267	4	fosA7	SAMN29015622	M	.	N	.	.	.	.	.	.	.	.	.	.	.
SA20130555	Turkey	Hatchery	269	1	fosA7	SAMN29015630	.	.	C	.	.	.	.	.	.	.	.	.	.	.
SA20130556	Turkey	Hatchery	269	1	fosA7	SAMN29015631	M	.	C	.	.	.	.	.	.	.	.	.	.	.
SA20130557	Turkey	Hatchery	269	1	fosA7, blaCMY-2	SAMN29015632	M	.	C	.	.	.	.	C	.	.	.	.	.	.
SA20130609	Turkey	Hatchery	270	1	fosA7	SAMN29015644	.	.	C	.	.	.	.	.	.	.	.	.	.	.
SA20130613	Turkey	Hatchery	270	1	fosA7	SAMN29015641	M	.	C	.	.	.	.	.	.	.	.	.	.	.
SA20130616	Turkey	Hatchery	270	1	fosA7	SAMN29015643	M	.	C	.	.	.	.	N	.	.	.	C	.	.
SA20130614	Turkey	Hatchery	270	1	fosA7	SAMN29015642	M	.	C	.	.	.	.	C	.	.	.	C	.	.
SA20130611	Turkey	Hatchery	270	4	fosA7	SAMN29015640	M	.	C	.	.	.	.	.	.	.	.	.	.	.
SA20130736	Turkey	Hatchery	271	1	fosA7	SAMN29015656	M	.	C	.	.	.	.	.	.	.	.	.	.	.
SA20130734	Turkey	Hatchery	271	1	fosA7	SAMN29015654	M	.	C	.	.	.	.	.	.	.	.	.	.	.
SA20130728	Turkey	Hatchery	271	1	fosA7	SAMN29015653	M	.	C	.	.	.	.	.	.	.	.	.	.	.
SA20130724	Turkey	Hatchery	271	1	fosA7	SAMN29015652	M	.	C	.	.	.	.	.	.	.	.	.	.	.
SA20130735	Turkey	Hatchery	271	1	fosA7, blaCMY-2	SAMN29015655	M	.	C	.	.	.	.	C	.	.	.	.	.	.
SA20130725	Turkey	Hatchery	271	4	fosA7	SAMN29015659	M	.	C	.	.	.	.	.	.	.	.	.	.	.
SA20130739	Turkey	Hatchery	271	4	fosA7	SAMN29015657	M	.	C	.	.	.	.	.	.	.	.	.	.	.
SA20130740	Turkey	Hatchery	271	4	fosA7, aac(3)-VIa, ant(3'')-Ia, sul1	SAMN29015658	M	.	C	.	.	.	.	C	.	.	.	.	.	.
SA20131050	Turkey	Hatchery	272	1	fosA7	SAMN29015663	M	.	C	.	.	.	.	.	.	.	.	.	.	.
SA20131174	Turkey	Hatchery	274	1	fosA7	SAMN29015677	.	.	C	.	.	.	.	.	.	.	.	.	.	.
SA20131178	Turkey	Hatchery	274	1	fosA7	SAMN29015675	M	.	C	.	.	.	.	.	.	.	.	.	.	.
SA20131187	Turkey	Hatchery	274	4	fosA7	SAMN29015676	M	.	C	.	.	.	.	.	.	.	.	.	.	.
SA20131285	Turkey	Hatchery	276	1	fosA7	SAMN29015691	.	.	C	.	.	.	.	.	.	.	.	.	.	.
SA20131282	Turkey	Hatchery	276	1	fosA7	SAMN29015690	.	.	C	.	.	.	.	.	.	.	.	.	.	.
SA20131459	Turkey	Hatchery	278	1	fosA7	SAMN29015698	.	.	C	.	.	.	.	.	.	.	.	.	.	.
SA20131453	Turkey	Hatchery	278	1	fosA7	SAMN29015697	.	.	C	.	.	.	.	.	.	.	.	.	.	.
SA20131519	Turkey	Hatchery	280	4	fosA7, aac(3)-VIa, ant(3'')-Ia, sul1, tet(A)	SAMN29015708	M	.	C	.	.	.	.	C	.	.	.	.	.	.
SA20131686	Turkey	Hatchery	281	1	fosA7	SAMN29015710	M	.	C	.	.	.	.	.	.	.	.	.	.	.
SA20131886	Turkey	Hatchery	283	1	fosA7	SAMN29015717	.	.	C	.	.	.	.	.	.	.	.	.	.	.
SA20131888	Turkey	Hatchery	283	4	fosA7	SAMN29015719	M	.	C	.	.	.	.	.	.	.	.	.	.	.
SA20131887	Turkey	Hatchery	283	4	fosA7, aac(3)-VIa, ant(3'')-Ia, sul1	SAMN29015718	M	.	C	.	.	.	.	C	.	.	.	.	.	.
SA20132034	Turkey	Hatchery	284	1	fosA7	SAMN29015727	.	.	C	.	.	.	.	.	.	.	.	.	.	.
SA20132202	Turkey	Hatchery	286	4	fosA7	SAMN29015740	M	.	C	.	.	.	.	.	.	.	.	.	.	.
SA20132402	Turkey	Hatchery	287	1	fosA7	SAMN29015749	.	.	C	.	.	.	.	.	.	.	.	.	.	.
SA20132531	Turkey	Hatchery	289	1	fosA7	SAMN29015761	.	.	C	.	.	.	.	C	.	.	.	.	.	.
SA20132623	Turkey	Hatchery	291	1	fosA7	SAMN29015764	.	.	N	.	.	.	.	.	.	.	.	.	.	.
SA20132630	Turkey	Hatchery	291	4	fosA7	SAMN29015765	M	.	C	.	.	.	.	.	.	.	.	.	.	.
SA20132632	Turkey	Hatchery	291	4	fosA7, aac(3)-VIa, ant(3'')-Ia, sul1, tet(A)	SAMN29015766	M	.	C	.	.	.	.	C	.	.	.	.	.	.
SA20132634	Turkey	Hatchery	291	4	fosA7, ant(3'')-Ia, tet(A), aac(3)-IId, blaTEM-1B	SAMN29015767	M	.	C	.	.	.	N	C	.	.	.	.	.	.
SA20132762	Turkey	Hatchery	293	1	fosA7	SAMN29015780	.	.	C	.	.	.	.	.	.	.	.	.	.	.
SA20132904	Turkey	Hatchery	294	1	fosA7	SAMN29015787	.	.	C	.	.	.	.	.	.	.	.	.	.	.
SA20132893	Turkey	Hatchery	294	1	fosA7, aac(3)-VIa, ant(3'')-Ia, sul1, tet(A)	SAMN29015786	.	.	C	.	.	.	.	C	.	.	.	.	.	.
SA20132905	Turkey	Hatchery	294	4	fosA7	SAMN29015788	M	.	C	.	.	.	.	.	.	.	.	.	.	.
SA20132979	Turkey	Hatchery	295	4	fosA7, ant(3'')-Ia, tet(A), aac(3)-IId, blaTEM-1B	SAMN29015799	M	.	C	.	.	.	N	C	.	.	.	.	.	.
SA20133147	Turkey	Hatchery	297	1	fosA7	SAMN29015806	.	.	C	.	.	.	.	.	.	.	.	.	.	.
SA20133206	Turkey	Hatchery	299	1	fosA7, aac(3)-VIa, ant(3'')-Ia, sul1, tet(A)	SAMN29015815	N	.	C	.	.	.	.	C	.	.	.	.	.	.
SA20133366	Turkey	Hatchery	300	4	fosA7	SAMN29015817	M	.	C	.	.	.	.	.	.	.	.	.	.	.
SA20133551	Turkey	Hatchery	301	4	fosA7, ant(3'')-Ia, tet(A), aac(3)-IId, blaTEM-1B	SAMN29015829	M	.	C	.	.	.	N	C	.	.	.	.	.	.
SA20133550	Turkey	Hatchery	301	4	fosA7, ant(3'')-Ia, tet(A), aac(3)-IId, blaTEM-1B	SAMN29015828	M	.	C	.	.	.	N	C	.	.	.	.	.	.
SA20133714	Turkey	Hatchery	303	1	fosA7	SAMN29015843	MN	.	C	.	.	.	.	.	.	.	.	.	.	.
SA20133713	Turkey	Hatchery	303	1	fosA7	SAMN29015842	M	.	C	.	.	.	.	.	.	.	.	.	.	.
SA20133800	Turkey	Hatchery	304	4	fosA7	SAMN29015854	MN	.	C	.	.	.	.	.	.	.	.	.	.	.
SA20133798	Turkey	Hatchery	304	4	fosA7	SAMN29015853	MN	.	C	.	.	.	.	.	.	.	.	.	.	.
SA20133794	Turkey	Hatchery	304	4	fosA7, aac(3)-VIa, ant(3'')-Ia, sul1, tet(A)	SAMN29015852	M	.	C	.	.	.	.	C	.	.	.	C	.	.
SA20133949	Turkey	Hatchery	306	1	fosA7	SAMN29015865	.	.	C	.	.	.	.	.	.	.	.	.	.	.
SA20133956	Turkey	Hatchery	306	1	fosA7	SAMN29015864	.	.	C	.	.	.	.	C	.	.	.	.	.	.
SA20134132	Turkey	Hatchery	308	4	fosA7	SAMN29015875	M	.	C	.	.	.	.	.	.	.	.	.	.	.
SA20134233	Turkey	Hatchery	309	1	fosA7	SAMN29015877	.	.	C	.	.	.	.	.	.	.	.	.	.	.
SA20134330	Turkey	Hatchery	311	1	fosA7	SAMN29015884	.	.	C	.	.	.	.	.	.	.	.	.	.	.
SA20134331	Turkey	Hatchery	311	1	fosA7	SAMN29015885	M	.	C	.	.	.	.	M	.	.	.	.	.	.
SA20134412	Turkey	Hatchery	312	1	fosA7	SAMN29015892	M	.	C	.	.	.	.	.	.	.	.	.	.	.
SA20134411	Turkey	Hatchery	312	1	fosA7, tet(A), aph(3')-Ia, blaTEM-1B	SAMN29015891	M	.	C	.	.	.	.	C	.	.	.	.	.	.
SA20134410	Turkey	Hatchery	312	1	fosA7, aac(3)-VIa, ant(3'')-Ia, sul1	SAMN29015889	M	.	C	.	.	.	.	C	.	.	.	.	.	.
SA20134413	Turkey	Hatchery	312	4	fosA7	SAMN29015890	MN	.	C	.	.	.	.	.	.	.	.	.	.	.
SA20134409	Turkey	Hatchery	312	4	fosA7	SAMN29015888	M	.	C	.	.	.	.	.	.	.	.	.	.	.
SA20134496	Turkey	Hatchery	313	1	fosA7	SAMN29015897	M	.	C	.	.	.	.	.	.	.	.	.	.	.
SA20134548	Turkey	Hatchery	315	1	fosA7	SAMN29015901	M	.	C	.	.	.	.	.	.	.	.	.	.	.
SA20134690	Turkey	Hatchery	316	1	fosA7	SAMN29015915	M	.	C	.	.	.	.	.	.	.	.	.	.	.
SA20134683	Turkey	Hatchery	316	4	fosA7	SAMN29015914	M	.	C	.	.	.	.	.	.	.	.	.	.	.
SA20134682	Turkey	Hatchery	316	4	fosA7	SAMN29015913	M	.	N	.	.	.	.	.	.	.	.	.	.	.
SA20134681	Turkey	Hatchery	316	4	fosA7	SAMN29015912	M	.	C	.	.	.	.	.	.	.	.	.	.	.
SA20135192	Turkey	Hatchery	318	1	fosA7	SAMN29015929	M	.	C	.	.	.	.	.	.	.	.	.	.	.
SA20135188	Turkey	Hatchery	318	4	fosA7	SAMN29015928	M	.	C	.	.	.	.	.	.	.	.	.	.	.
SA20135187	Turkey	Hatchery	318	4	fosA7	SAMN29015927	M	.	C	.	.	.	.	.	.	.	.	.	.	.
SA20135186	Turkey	Hatchery	318	4	fosA7	SAMN29015926	M	.	C	.	.	.	.	.	.	.	.	.	.	.
SA20135310	Turkey	Hatchery	319	1	fosA7, blaCMY-2	SAMN29015937	.	.	C	.	.	.	.	C	.	.	.	.	.	.
SA20131785	Turkey	Retail	50	4	fosA7	SAMN29015682	M	.	C	.	.	.	.	.	.	.	.	.	.	.
SA20133631	Turkey	Retail	51	38	fosA7, blaCMY-2	SAMN29015802	MN	.	C	.	.	.	.	C	.	.	.	.	.	.
SA20141087	Turkey	Retail	54	1	fosA7	SAMN29015950	.	.	C	.	.	.	.	.	.	.	.	.	.	.
SA20141088	Turkey	Retail	55	1	fosA7, ant(3'')-Ia, sul1, tet(A)	SAMN29015949	.	.	C	.	.	.	.	C	.	.	.	.	.	.
SA20132654	Turkey	Retail	57	4	fosA7	SAMN29015724	M	.	C	.	.	.	.	.	.	.	.	.	.	.
SA20132644	Turkey	Retail	63	18	fosA7	SAMN29015715	M	.	C	.	.	.	.	.	.	.	.	.	.	.
SA20132684	Turkey	Retail	69	53	fosA7, blaCMY-2	SAMN29015737	M	.	.	.	.	.	.	.	.	.	.	.	.	.
SA20132683	Turkey	Retail	73	53	fosA7, blaCMY-2	SAMN29015736	M	.	.	.	.	.	.	.	.	.	.	.	.	.
SA20132670	Turkey	Retail	77	18	fosA7	SAMN29015732	M	.	C	.	.	.	.	.	.	.	.	.	.	.
SA20133087	Turkey	Retail	86	4	fosA7, aac(3)-VIa, ant(3'')-Ia, sul1, blaTEM-1A	SAMN29015753	M	.	C	.	C	C	.	C	.	.	.	.	.	.
SA20133628	Turkey	Retail	92	38	fosA7, blaCMY-2	SAMN29015801	MN	.	C	.	.	.	.	C	.	.	.	C	.	.
SA20135494	Turkey	Retail	93	27	fosA7, blaCMY-2	SAMN29015871	N	.	C	.	.	.	.	C	.	.	.	.	.	.
SA20131786	Turkey	Retail	95	4	fosA7	SAMN29015683	M	.	C	.	.	.	.	.	.	.	.	.	.	.
